# Supplementary material for: Quality Evaluation of Fair-Trade Cocoa Beans from Different Origins Using Portable Near-Infrared Spectroscopy (NIRS)
Source: Foods. 2022 Dec 20;12(1):4. doi: 10.3390/foods12010004 (PMC9818779; doi:10.3390/foods12010004)
Supplement: Supplementary file 1 [file foods-12-00004-s001.zip]

Archive with 1 entries (1 files):
- foods-2085157-supplementary.pdf
